# Supplementary material for: Gel-Based Proteomic Identification of Suprabasin as a Potential New Candidate Biomarker in Endometrial Cancer
Source: Int J Mol Sci. 2022 Feb 14;23(4):2076. doi: 10.3390/ijms23042076 (PMC8880426; doi:10.3390/ijms23042076)
Supplement: Supplementary file 1 [file ijms-23-02076-s001.zip]

Archive with 3 entries (3 files):
- file S1.xlsx
- file S2.xlsx
- SUPLEMENTAL TABLE BU.pdf
