# Supplementary material for: Gel-Based Proteomic Identification of Suprabasin as a Potential New Candidate Biomarker in Endometrial Cancer
Source: Int J Mol Sci. 2022 Feb 14;23(4):2076. doi: 10.3390/ijms23042076 (PMC8880426; doi:10.3390/ijms23042076)
Supplement: Supplementary file 1 [file ijms-23-02076-s001.zip › file S1.xlsx]

## Sheet: 1A
Accession	Description	Score	Coverage	# Proteins	# Unique Peptides	# Peptides	# PSMs	Area	# AAs	MW [kDa]	calc. pI
P02656	Apolipoprotein C-III OS=Homo sapiens OX=9606 GN=APOC3 PE=1 SV=1 - [APOC3_HUMAN]	623.845	48.48	2	4	4	12	1.91424e+08	99	10.8455	5.41455
	A2	Sequence	# PSMs	# Proteins	# Protein Groups	Protein Group Accessions	Modifications	ΔCn	Area	q-Value	PEP	IonScore	Exp Value	Charge	MH+ [Da]	ΔM [ppm]	RT [min]	# Missed Cleavages
	High	DALSSVQESQVAQQAR	8	2	1	P02656		0	5.53551e+08	0	2.397e-08	126.27	4.63834e-12	2	1716.85	1.73706	19.2762	0
	High	ASEAEDASLLSFmQGYmK	2	2	1	P02656	M13(Oxidation); M17(Oxidation)	0	9.01537e+06	0	5.77e-10	119.31	5.80237e-12	2	2009.88	-0.154836	23.4289	0
	High	GWVTDGFSSLK	1	2	1	P02656		0	7.83766e+06	0	1.778e-06	55.33	5.29026e-05	2	1196.6	0.392006	23.1928	0
	High	TAKDALSSVQESQVAQQAR	1	2	1	P02656		0	1.17049e+07	0	3.747e-06	30.33	0.0123268	3	2017.03	1.12838	18.8314	1
Q86YZ3	Hornerin OS=Homo sapiens OX=9606 GN=HRNR PE=1 SV=2 - [HORN_HUMAN]	138.833	6.46	1	4	4	5	2.14003e+06	2850	282.228	10.0376
	A2	Sequence	# PSMs	# Proteins	# Protein Groups	Protein Group Accessions	Modifications	ΔCn	Area	q-Value	PEP	IonScore	Exp Value	Charge	MH+ [Da]	ΔM [ppm]	RT [min]	# Missed Cleavages
	High	YGQQGSGSGQSPSR	1	1	1	Q86YZ3		0	1.89999e+06	0	2.966e-05	79.22	8.91572e-08	2	1395.62	-0.253688	13.8598	0
	High	QSSSYGPHGYGSGR	1	1	1	Q86YZ3		0	2.34004e+06	0	3.443e-05	46.78	0.000142728	3	1439.63	-0.215713	15.9697	0
	High	GPYESGSGHSSGLGHR	2	1	1	Q86YZ3		0	1.60127e+06	0	0.0008425	37.1	0.00201809	3	1584.71	-0.238237	15.1504	0
	High	QSLGHGQHGSGSGQSPSPSR	1	1	1	Q86YZ3		0	2.18006e+06	0	0.007132	34.09	0.00421137	3	1947.9	0.994559	13.8254	0

## Sheet: 2A
Accession	Description	Score	Coverage	# Proteins	# Unique Peptides	# Peptides	# PSMs	Area	# AAs	MW [kDa]	calc. pI
P02655	Apolipoprotein C-II OS=Homo sapiens OX=9606 GN=APOC2 PE=1 SV=1 - [APOC2_HUMAN]	152.701	38.61	2	3	3	5	3.45515e+07	101	11.2768	4.71631
	A2	Sequence	# PSMs	# Proteins	# Protein Groups	Protein Group Accessions	Modifications	ΔCn	Area	q-Value	PEP	IonScore	Exp Value	Charge	MH+ [Da]	ΔM [ppm]	RT [min]	# Missed Cleavages
	High	TAAQNLYEK	1	2	1	P02655		0	5.07118e+07	0	3.275e-06	53.32	7.65889e-05	2	1037.53	0.41216	17.3109	0
	High	STAAmSTYTGIFTDQVLSVLK	3	2	1	P02655	M5(Oxidation)	0	5.36383e+06	0	0.01482	52.41	7.72187e-05	2	2249.15	3.55728	28.4562	0
	High	TYLPAVDEK	1	2	1	P02655		0	4.75789e+07	0	0.0009541	40.95	0.00152268	2	1035.54	0.659805	19.9133	0
A0A3B3ISD7	Complement C4-B (Fragment) OS=Homo sapiens OX=9606 GN=C4B PE=4 SV=1 - [A0A3B3ISD7_HUMAN]	77.7508	10.69	11	2	2	7	3.27148e+08	159	17.535	7.56201
	A2	Sequence	# PSMs	# Proteins	# Protein Groups	Protein Group Accessions	Modifications	ΔCn	Area	q-Value	PEP	IonScore	Exp Value	Charge	MH+ [Da]	ΔM [ppm]	RT [min]	# Missed Cleavages
	High	TYNVLDmK	5	11	1	A0A3B3ISD7	M7(Oxidation)	0	6.38405e+08	0	0.001928	48.87	0.000180308	2	999.483	1.36216	19.544	0
	High	SHALQLNNR	2	11	1	A0A3B3ISD7		0	1.58904e+07	0	0.06696	20.9	0.156876	3	1052.56	-0.0839742	16.7379	0

## Sheet: 3
Accession	Description	Score	Coverage	# Proteins	# Unique Peptides	# Peptides	# PSMs	Area	# AAs	MW [kDa]	calc. pI
P02647	Apolipoprotein A-I OS=Homo sapiens OX=9606 GN=APOA1 PE=1 SV=1 - [APOA1_HUMAN]	378.52	27.72	1	7	7	14	6.92624e+07	267	30.7589	5.75732
	A2	Sequence	# PSMs	# Proteins	# Protein Groups	Protein Group Accessions	Modifications	ΔCn	Area	q-Value	PEP	IonScore	Exp Value	Charge	MH+ [Da]	ΔM [ppm]	RT [min]	# Missed Cleavages
	High	DYVSQFEGSALGK	5	1	1	P02647		0	2.64504e+07	0	9.307e-13	92.85	8.4305e-09	2	1400.67	-0.213033	23.0572	0
	High	VQPYLDDFQK	3	1	1	P02647		0	5.62206e+07	0	7.676e-10	53.47	7.21897e-05	2	1252.62	0.118135	21.7359	0
	High	DLATVYVDVLK	1	1	1	P02647		0	1.99855e+06	0	0.0003818	45.83	0.000335663	2	1235.69	0.138215	26.0246	0
	High	VSFLSALEEYTK	1	1	1	P02647		0	242875	0	0.004304	30.62	0.0140014	2	1386.72	0.238261	28.2564	0
	High	AELQEGAR	1	1	1	P02647		0	5.39509e+06	0	0.00121	29.28	0.0207736	2	873.442	-0.173937	15.6586	0
	High	LSPLGEEmR	2	1	1	P02647	M8(Oxidation)	0	1.25116e+08	0.004	0.121	50.61	0.000171185	2	1047.51	0.327943	18.9583	0
	High	ATEHLSTLSEK	1	1	1	P02647		0	1.67416e+07	0.004	0.07906	45.58	0.000596276	3	1215.62	0.162871	17.3571	0
P02768	Albumin OS=Homo sapiens OX=9606 GN=ALB PE=1 SV=2 - [ALBU_HUMAN]	227.895	17.9	1	11	11	11	4.80096e+06	609	69.3215	6.27783
	A2	Sequence	# PSMs	# Proteins	# Protein Groups	Protein Group Accessions	Modifications	ΔCn	Area	q-Value	PEP	IonScore	Exp Value	Charge	MH+ [Da]	ΔM [ppm]	RT [min]	# Missed Cleavages
	High	TcVADESAENcDK	1	1	1	P02768	C2(Carbamidomethyl); C11(Carbamidomethyl)	0	6.16486e+06	0	5.616e-10	76.69	2.13781e-08	2	1498.58	0.664678	15.6147	0
	High	YIcENQDSISSK	1	1	1	P02768	C3(Carbamidomethyl)	0	3654026	0	4.47e-09	70.1	7.08497e-07	2	1443.64	0.634946	17.5554	0
	High	ETYGEmADccAK	1	1	1	P02768	M6(Oxidation); C9(Carbamidomethyl); C10(Carbamidomethyl)	0	3.67349e+06	0	0.001546	50.48	8.93244e-06	2	1450.53	0.402586	16.1912	0
	High	VPQVSTPTLVEVSR	1	1	1	P02768		0	2.43178e+06	0	0.0002094	42.66	0.000710021	2	1511.84	0.464438	22.2017	0
	High	DDNPNLPR	1	1	1	P02768		0	4.56452e+06	0	7.285e-07	37.94	0.00316567	2	940.448	-0.368643	17.239	0
	High	LVNEVTEFAK	1	1	1	P02768		0	2.25164e+06	0	0.0004647	34.52	0.00805258	2	1149.62	0.501807	21.4211	0
	High	ccTESLVNR	1	1	1	P02768	C1(Carbamidomethyl); C2(Carbamidomethyl)	0	1.09576e+06	0	0.005221	28.34	0.00886656	2	1138.5	-0.0236246	17.7668	0
	High	YLYEIAR	1	1	1	P02768		0	1.33928e+06	0	0.02253	23.31	0.0758321	2	927.494	0.125685	21.2137	0
	High	ETcFAEEGK	1	1	1	P02768	C3(Carbamidomethyl)	0	2.61109e+06	0	0.002692	18.9	0.0386475	2	1070.45	-0.213921	17.1224	0
	High	AAcLLPK	1	1	1	P02768	C3(Carbamidomethyl)	0	1.33474e+06	0.004	0.058	27.08	0.0725752	2	772.438	-0.355037	19.689	0
	High	TYETTLEK	1	1	1	P02768		0	2.5372e+06	0.004	0.1164	23.81	0.0596832	2	984.489	0.0717674	17.8085	0

## Sheet: 5
Accession	Description	Score	Coverage	# Proteins	# Unique Peptides	# Peptides	# PSMs	Area	# AAs	MW [kDa]	calc. pI
P02647	Apolipoprotein A-I OS=Homo sapiens OX=9606 GN=APOA1 PE=1 SV=1 - [APOA1_HUMAN]	481.704	37.45	1	9	9	16	4.94947e+07	267	30.7589	5.75732
	A2	Sequence	# PSMs	# Proteins	# Protein Groups	Protein Group Accessions	Modifications	ΔCn	Area	q-Value	PEP	IonScore	Exp Value	Charge	MH+ [Da]	ΔM [ppm]	RT [min]	# Missed Cleavages
	High	DYVSQFEGSALGK	4	1	1	P02647		0	5.03675e+07	0	0.005233	92.43	9.28653e-09	2	1400.67	-0.0387301	22.9497	0
	High	VSFLSALEEYTK	1	1	1	P02647		0	1.32164e+07	0	0.004987	85.46	4.79292e-08	2	1386.72	0.854459	27.7972	0
	High	DLATVYVDVLK	1	1	1	P02647		0	2.61881e+06	0	0.02793	56.3	2.95373e-05	2	1235.69	0.0394279	25.8555	0
	High	VQPYLDDFQK	3	1	1	P02647		0	4.60105e+07	0	0.06188	56.19	3.75081e-05	2	1252.62	0.605394	21.6714	0
	High	ATEHLSTLSEK	2	1	1	P02647		0	1.2004e+07	0	0.02973	52.67	0.000119236	2	1215.62	1.02748	17.2238	0
	High	LSPLGEEmR	1	1	1	P02647	M8(Oxidation)	0	5.21061e+07	0	0.07867	52.27	0.000116806	2	1047.51	0.327943	18.8263	0
	High	THLAPYSDELR	2	1	1	P02647		0	7.97935e+06	0	0.01957	49.6	0.000202848	3	1301.65	0.156705	19.486	0
	High	LLDNWDSVTSTFSK	1	1	1	P02647		0	622387	0	0.08853	28.68	0.0231737	2	1612.79	0.640663	24.9973	0
	High	AKPALEDLR	1	1	1	P02647		0	1.03813e+07	0.004	0.2373	25.79	0.0264951	2	1012.58	0.0292125	18.9498	0
P01834	Immunoglobulin kappa constant OS=Homo sapiens OX=9606 GN=IGKC PE=1 SV=2 - [IGKC_HUMAN]	333.155	64.49	1	4	4	11	1.67898e+07	107	11.7578	6.52197
	A2	Sequence	# PSMs	# Proteins	# Protein Groups	Protein Group Accessions	Modifications	ΔCn	Area	q-Value	PEP	IonScore	Exp Value	Charge	MH+ [Da]	ΔM [ppm]	RT [min]	# Missed Cleavages
	High	VDNALQSGNSQESVTEQDSK	3	1	1	P01834		0	1.76988e+07	0	0.0001649	105.61	2.21205e-10	2	2135.97	1.36518	17.4716	0
	High	TVAAPSVFIFPPSDEQLK	6	1	1	P01834		0	2.4177e+07	0	0.002307	59.04	1.23491e-05	2	1946.03	1.11566	26.6497	0
	High	VYAcEVTHQGLSSPVTK	1	1	1	P01834	C4(Carbamidomethyl)	0	8.4938e+06	0	0.008369	45.21	0.000467016	3	1875.93	0.515123	19.285	0
	High	DSTYSLSSTLTLSK	1	1	1	P01834		0	1.64331e+06	0	0.08749	35.38	0.00564982	2	1502.76	0.317703	22.9666	0
P15924	Desmoplakin OS=Homo sapiens OX=9606 GN=DSP PE=1 SV=3 - [DESP_HUMAN]	137.607	2.16	1	6	6	6	1.87717e+06	2871	331.569	6.81494
	A2	Sequence	# PSMs	# Proteins	# Protein Groups	Protein Group Accessions	Modifications	ΔCn	Area	q-Value	PEP	IonScore	Exp Value	Charge	MH+ [Da]	ΔM [ppm]	RT [min]	# Missed Cleavages
	High	YEVTSGGGGTSR	1	1	1	P15924		0	2.18355e+06	0	0.04816	53.84	4.70874e-05	2	1170.54	0.226099	15.8946	0
	High	FGDSNTVmR	1	1	1	P15924	M8(Oxidation)	0	1.79291e+06	0	0.05485	51.06	3.40792e-05	2	1042.46	0.16657	16.4199	0
	High	LTYEIEDEK	1	1	1	P15924		0	941337	0	0.05668	46.01	0.000414761	2	1139.55	0.729807	19.6455	0
	High	YGDGIQLTR	1	1	1	P15924		0	1.0547e+06	0	0.1242	41.69	0.00116893	2	1022.53	0.145387	19.9002	0
	High	ETQSQLETER	1	1	1	P15924		0	1.65505e+06	0	0.11	32.09	0.0111861	2	1220.58	0.286662	16.2241	0
	High	NSQGSEmFGDDDK	1	1	1	P15924	M7(Oxidation)	0	527360	0.004	0.2343	16.07	0.0259531	2	1445.55	-0.0669553	16.4484	0
P06727	Apolipoprotein A-IV OS=Homo sapiens OX=9606 GN=APOA4 PE=1 SV=4 - [APOA4_HUMAN]	125.336	10.86	1	4	4	4	1.23274e+06	396	45.3445	5.37646
	A2	Sequence	# PSMs	# Proteins	# Protein Groups	Protein Group Accessions	Modifications	ΔCn	Area	q-Value	PEP	IonScore	Exp Value	Charge	MH+ [Da]	ΔM [ppm]	RT [min]	# Missed Cleavages
	High	ISASAEELR	1	1	1	P06727		0	1.37602e+06	0	0.05311	58.28	3.27649e-05	2	975.51	-0.307321	18.1846	0
	High	IDQNVEELK	1	1	1	P06727		0	1.03476e+06	0	0.08564	54.55	6.62921e-05	2	1087.56	-1.23045	18.5704	0
	High	LGEVNTYAGDLQK	1	1	1	P06727		0	1.28746e+06	0	0.01654	52.88	0.0001015	2	1407.72	2.76216	20.1947	0
	High	SLAPYAQDTQEK	1	1	1	P06727		0	906793	0	0.05674	27.29	0.0329416	2	1350.65	-0.285387	18.3368	0
A0A3B3ISA6	C4a anaphylatoxin (Fragment) OS=Homo sapiens OX=9606 GN=C4B PE=1 SV=1 - [A0A3B3ISA6_HUMAN]	120.905	2.31	10	3	3	4	1.80528e+07	1296	142.901	7.02002
	A2	Sequence	# PSMs	# Proteins	# Protein Groups	Protein Group Accessions	Modifications	ΔCn	Area	q-Value	PEP	IonScore	Exp Value	Charge	MH+ [Da]	ΔM [ppm]	RT [min]	# Missed Cleavages
	High	GSFEFPVGDAVSK	2	10	1	A0A3B3ISA6		0	2.98453e+07	0	0.01356	72.95	9.32863e-07	2	1339.65	0.417034	23.3377	0
	High	GLcVATPVQLR	1	10	1	A0A3B3ISA6	C3(Carbamidomethyl)	0	8.40604e+06	0	0.07682	42.5	0.000854759	2	1213.67	0.161147	22.2421	0
	High	VLQIEK	1	10	1	A0A3B3ISA6		0	1.59069e+07	0.006	0.2509	39.69	0.00152506	2	729.45	-0.17175	18.3856	0
Q86YZ3	Hornerin OS=Homo sapiens OX=9606 GN=HRNR PE=1 SV=2 - [HORN_HUMAN]	99.9595	7.12	1	5	5	6	2.21152e+06	2850	282.228	10.0376
	A2	Sequence	# PSMs	# Proteins	# Protein Groups	Protein Group Accessions	Modifications	ΔCn	Area	q-Value	PEP	IonScore	Exp Value	Charge	MH+ [Da]	ΔM [ppm]	RT [min]	# Missed Cleavages
	High	YGQQGSGSGQSPSR	1	1	1	Q86YZ3		0	2.45603e+06	0	0.02045	58.78	1.06609e-05	2	1395.62	0.0087116	14.1326	0
	High	QSSSYGPHGYGSGR	1	1	1	Q86YZ3		0	1.09498e+06	0	0.07793	34.68	0.00229776	3	1439.63	0.22945	16.1745	0
	High	GPYESGSGHSSGLGHR	2	1	1	Q86YZ3		0	937213	0	0.07201	25.56	0.02877	3	1584.71	-0.00714787	15.3756	0
	High	GSGSGQSPSSGQHGTGFGR	1	1	1	Q86YZ3		0	3.08356e+06	0	0.04747	25.35	0.0140036	3	1747.77	0.061172	15.8339	0
	High	QSLGHGQHGSGSGQSPSPSR	1	1	1	Q86YZ3		0	449466	0	0.1217	16.17	0.272947	3	1947.91	2.02857	14.2046	0
Q02413	Desmoglein-1 OS=Homo sapiens OX=9606 GN=DSG1 PE=1 SV=2 - [DSG1_HUMAN]	89.0842	2.76	1	3	3	3	732961	1049	113.676	5.03369
	A2	Sequence	# PSMs	# Proteins	# Protein Groups	Protein Group Accessions	Modifications	ΔCn	Area	q-Value	PEP	IonScore	Exp Value	Charge	MH+ [Da]	ΔM [ppm]	RT [min]	# Missed Cleavages
	High	EQYGQYALAVR	1	1	1	Q02413		0	783060	0	0.01527	64.99	5.07131e-06	2	1297.65	0.133181	21.0341	0
	High	ESSNVVVTER	1	1	1	Q02413		0	791580	0	0.05803	38.83	0.00310931	2	1119.56	-0.17947	16.9833	0
	High	TmNNFLDR	1	1	1	Q02413	M2(Oxidation)	0	624242	0	0.1376	34.44	0.00451485	2	1026.47	-0.498629	19.6513	0
P02743	Serum amyloid P-component OS=Homo sapiens OX=9606 GN=APCS PE=1 SV=2 - [SAMP_HUMAN]	82.6142	12.56	1	3	3	3	1.68318e+06	223	25.3711	6.53662
	A2	Sequence	# PSMs	# Proteins	# Protein Groups	Protein Group Accessions	Modifications	ΔCn	Area	q-Value	PEP	IonScore	Exp Value	Charge	MH+ [Da]	ΔM [ppm]	RT [min]	# Missed Cleavages
	High	IVLGQEQDSYGGK	1	1	1	P02743		0	1.86931e+06	0	0.02628	51.25	0.000158978	2	1393.7	0.0926675	19.1637	0
	High	AYSDLSR	1	1	1	P02743		0	1.88643e+06	0	0.1293	39.48	0.00150481	2	811.394	-0.0302215	16.6878	0
	High	DNELLVYK	1	1	1	P02743		0	1.29381e+06	0	0.1749	36.91	0.00408427	2	993.524	-1.08286	21.361	0

## Sheet: 7
Accession	Description	Score	Coverage	# Proteins	# Unique Peptides	# Peptides	# PSMs	Area	# AAs	MW [kDa]	calc. pI
P02743	Serum amyloid P-component OS=Homo sapiens OX=9606 GN=APCS PE=1 SV=2 - [SAMP_HUMAN]	557.001	26.91	1	6	6	25	6.69892e+08	223	25.3711	6.53662
	A2	Sequence	# PSMs	# Proteins	# Protein Groups	Protein Group Accessions	Modifications	ΔCn	Area	q-Value	PEP	IonScore	Exp Value	Charge	MH+ [Da]	ΔM [ppm]	RT [min]	# Missed Cleavages
	High	IVLGQEQDSYGGK	14	1	1	P02743		0	9.1305e+08	0	0.001707	90.11	2.1986e-08	2	1393.7	1.84441	18.992	0
	High	AYSLFSYNTQGR	3	1	1	P02743		0	1.4953e+08	0	0.002795	71.94	1.04277e-06	2	1406.67	1.15527	23.2265	0
	High	VGEYSLYIGR	4	1	1	P02743		0	2.48003e+08	0.004	0.008181	76.05	4.23374e-07	2	1156.6	0.568991	22.2156	0
	High	DNELLVYK	1	1	1	P02743		0	5.08634e+08	0.004	0.007112	58.95	2.22863e-05	2	993.525	0.0229316	21.7067	0
	High	QGYFVEAQPK	1	1	1	P02743		0	4.49417e+08	0.004	0.03183	55.44	4.00063e-05	2	1166.59	1.30945	19.9509	0
	High	AYSDLSR	2	1	1	P02743		0	5.87992e+08	0.004	0.01551	48.16	0.00020393	2	811.395	0.195446	17.4577	0
A0A3B3ISA6	C4a anaphylatoxin (Fragment) OS=Homo sapiens OX=9606 GN=C4B PE=1 SV=1 - [A0A3B3ISA6_HUMAN]	221.866	4.32	10	4	4	6	3.49432e+07	1296	142.901	7.02002
	A2	Sequence	# PSMs	# Proteins	# Protein Groups	Protein Group Accessions	Modifications	ΔCn	Area	q-Value	PEP	IonScore	Exp Value	Charge	MH+ [Da]	ΔM [ppm]	RT [min]	# Missed Cleavages
	High	ALEILQEEDLIDEDDIPVR	2	10	1	A0A3B3ISA6		0	1.25693e+07	0	0.001889	97.5	2.44513e-09	2	2225.12	1.30968	26.3899	0
	High	GSFEFPVGDAVSK	2	10	1	A0A3B3ISA6		0	6.65511e+07	0.004	0.005037	58.4	3.16551e-05	2	1339.65	0.963759	23.3505	0
	High	EELVYELNPLDHR	1	10	1	A0A3B3ISA6		0	2.5287e+06	0.004	0.01267	57.85	2.94486e-05	2	1626.81	1.29539	24.9351	0
	High	GLcVATPVQLR	1	10	1	A0A3B3ISA6	C3(Carbamidomethyl)	0	2.57091e+07	0.004	0.005788	55.63	4.15761e-05	2	1213.67	0.462885	22.2635	0
P0DOY2	Immunoglobulin lambda constant 2 OS=Homo sapiens OX=9606 GN=IGLC2 PE=1 SV=1 - [IGLC2_HUMAN]	172.725	41.51	2	3	3	7	3.60212e+07	106	11.2865	7.23975
	A2	Sequence	# PSMs	# Proteins	# Protein Groups	Protein Group Accessions	Modifications	ΔCn	Area	q-Value	PEP	IonScore	Exp Value	Charge	MH+ [Da]	ΔM [ppm]	RT [min]	# Missed Cleavages
	High	AGVETTTPSK	3	2	1	P0DOY2		0	7.55979e+07	0	0.004355	69.46	2.28745e-06	2	990.511	0.28707	15.2836	0
	High	AAPSVTLFPPSSEELQANK	2	2	1	P0DOY2		0	9.49761e+06	0.004	0.006017	53.77	6.17046e-05	2	1986.02	1.9309	23.5029	0
	High	SYScQVTHEGSTVEK	2	2	1	P0DOY2	C4(Carbamidomethyl)	0	2.29681e+07	0.004	0.005175	51.98	4.72233e-05	2	1711.76	1.40731	16.6889	0
P15924	Desmoplakin OS=Homo sapiens OX=9606 GN=DSP PE=1 SV=3 - [DESP_HUMAN]	155.004	2.02	1	6	6	6	2.33252e+06	2871	331.569	6.81494
	A2	Sequence	# PSMs	# Proteins	# Protein Groups	Protein Group Accessions	Modifications	ΔCn	Area	q-Value	PEP	IonScore	Exp Value	Charge	MH+ [Da]	ΔM [ppm]	RT [min]	# Missed Cleavages
	High	FGDSNTVmR	1	1	1	P15924	M8(Oxidation)	0	2.20714e+06	0.004	0.00658	53.91	1.76803e-05	2	1042.46	0.16657	16.4981	0
	High	ETQSQLETER	1	1	1	P15924		0	2.8541e+06	0.004	0.005027	49.93	0.000184449	2	1220.58	0.786714	16.2808	0
	High	YGDGIQLTR	1	1	1	P15924		0	1.93631e+06	0.004	0.005875	43.37	0.000837667	2	1022.53	0.622911	19.9104	0
	High	AELIVQPELK	1	1	1	P15924		0	1.09377e+06	0.004	0.008674	40.47	0.000394869	2	1139.67	-0.491192	22.1689	0
	High	QLQNIIQATSR	1	1	1	P15924		0	1.15829e+06	0.004	0.0205	39.53	0.00213387	2	1271.71	-0.447441	21.1807	0
	High	SQLQISNNR	1	1	1	P15924		0	762843	0.004	0.02495	32.15	0.011825	2	1059.55	-0.283792	17.3641	0
P06727	Apolipoprotein A-IV OS=Homo sapiens OX=9606 GN=APOA4 PE=1 SV=4 - [APOA4_HUMAN]	117.674	6.82	1	3	3	3	3.31325e+06	396	45.3445	5.37646
	A2	Sequence	# PSMs	# Proteins	# Protein Groups	Protein Group Accessions	Modifications	ΔCn	Area	q-Value	PEP	IonScore	Exp Value	Charge	MH+ [Da]	ΔM [ppm]	RT [min]	# Missed Cleavages
	High	IDQTVEELR	1	1	1	P06727		0	3.05885e+06	0.004	0.00998	60.91	2.32746e-05	2	1102.57	0.414592	19.2158	0
	High	IDQNVEELK	1	1	1	P06727		0	3.61482e+06	0.004	0.01655	57.12	5.54123e-05	2	1087.56	0.453179	18.5873	0
	High	ISASAEELR	1	1	1	P06727		0	3.2661e+06	0.004	0.005022	53.84	8.48813e-05	2	975.51	-0.119619	18.2225	0
Q5D862	Filaggrin-2 OS=Homo sapiens OX=9606 GN=FLG2 PE=1 SV=1 - [FILA2_HUMAN]	113.74	4.35	1	4	4	5	3.63747e+06	2391	247.928	8.30908
	A2	Sequence	# PSMs	# Proteins	# Protein Groups	Protein Group Accessions	Modifications	ΔCn	Area	q-Value	PEP	IonScore	Exp Value	Charge	MH+ [Da]	ΔM [ppm]	RT [min]	# Missed Cleavages
	High	FSNSSSSNEFSK	1	1	1	Q5D862		0	3.00186e+06	0.004	0.007304	55.45	8.98071e-06	2	1320.57	0.32941	17.3004	0
	High	SGQSSYGQHSSGSSQSSGYGQHGSR	2	1	1	Q5D862		0	5.84281e+06	0.004	0.004861	38.09	0.000287192	3	2500.05	0.702721	14.6049	0
	High	QSSYGQHGSGSSQSSGYGQYGSR	1	1	1	Q5D862		0	2.06775e+06	0.004	0.01024	23.69	0.00619966	3	2351.99	1.45555	16.5699	0
	High	HQEEESETEEDEEDTPGHK	1	1	1	Q5D862		0	1.8987e+06	0.004	0.004878	22.25	0.00594251	3	2254.89	0.429051	15.1607	0
Q86YZ3	Hornerin OS=Homo sapiens OX=9606 GN=HRNR PE=1 SV=2 - [HORN_HUMAN]	96.6915	7.12	1	5	5	5	2.70455e+06	2850	282.228	10.0376
	A2	Sequence	# PSMs	# Proteins	# Protein Groups	Protein Group Accessions	Modifications	ΔCn	Area	q-Value	PEP	IonScore	Exp Value	Charge	MH+ [Da]	ΔM [ppm]	RT [min]	# Missed Cleavages
	High	YGQQGSGSGQSPSR	1	1	1	Q86YZ3		0	2.10982e+06	0	0.002956	69.93	8.1808e-07	2	1395.63	0.183644	14.1828	0
	High	QSSSYGPHGYGSGR	1	1	1	Q86YZ3		0	1.52134e+06	0.004	0.005122	37.4	0.00116461	3	1439.63	-0.597281	16.2322	0
	High	QSLGHGQHGSGSGQSPSPSR	1	1	1	Q86YZ3		0	1.86268e+06	0.004	0.01317	30.37	0.00996391	3	1947.9	0.242549	14.1887	0
	High	GPYESGSGHSSGLGHR	1	1	1	Q86YZ3		0	4.14114e+06	0.004	0.02603	26.24	0.0246003	3	1584.71	-0.00714787	15.4299	0
	High	GPYESGSGHSSGLGHQESR	1	1	1	Q86YZ3		0	865994	0.004	0.01274	17.81	0.0952068	4	1928.85	-0.0290654	15.5319	0

## Sheet: 9
Accession	Description	Score	Coverage	# Proteins	# Unique Peptides	# Peptides	# PSMs	Area	# AAs	MW [kDa]	calc. pI
P02649	Apolipoprotein E OS=Homo sapiens OX=9606 GN=APOE PE=1 SV=1 - [APOE_HUMAN]	324.578	29.65	1	7	7	7	1.6638e+07	317	36.1318	5.73193
	A2	Sequence	# PSMs	# Proteins	# Protein Groups	Protein Group Accessions	Modifications	ΔCn	Area	q-Value	PEP	IonScore	Exp Value	Charge	MH+ [Da]	ΔM [ppm]	RT [min]	# Missed Cleavages
	High	SELEEQLTPVAEETR	1	1	1	P02649		0	8.24729e+06	0	1.925e-08	100.05	1.48283e-09	2	1730.85	0.368029	21.2778	0
	High	VQAAVGTSAAPVPSDNH	1	1	1	P02649		0	7.57565e+06	0	2.731e-06	68.61	2.40323e-06	2	1620.8	1.02585	17.9148	0
	High	VEQAVETEPEPELR	1	1	1	P02649		0	3.51032e+06	0	0.0001204	63.53	7.91841e-06	2	1625.81	3.46249	19.39	0
	High	AATVGSLAGQPLQER	1	1	1	P02649		0	2.2836e+06	0	0.0003285	59.41	1.58654e-05	2	1497.8	1.70365	20.3053	0
	High	GEVQAmLGQSTEELR	1	1	1	P02649	M6(Oxidation)	0	3868999	0	1.485e-06	56.63	3.70446e-05	2	1663.79	-0.565555	20.0706	0
	High	LGPLVEQGR	1	1	1	P02649		0	2.16259e+07	0.005	0.01727	48.41	0.000153585	2	968.554	1.70606	19.4828	0
	High	LEEQAQQIR	1	1	1	P02649		0	2.00409e+07	0.008	0.03901	57.12	3.75561e-05	2	1114.59	1.06767	16.7288	0
P10909	Clusterin OS=Homo sapiens OX=9606 GN=CLU PE=1 SV=1 - [CLUS_HUMAN]	141.664	12.03	1	5	5	5	1.43716e+07	449	52.461	6.26514
	A2	Sequence	# PSMs	# Proteins	# Protein Groups	Protein Group Accessions	Modifications	ΔCn	Area	q-Value	PEP	IonScore	Exp Value	Charge	MH+ [Da]	ΔM [ppm]	RT [min]	# Missed Cleavages
	High	ELDESLQVAER	1	1	1	P10909		0	3.99339e+06	0	0.00297	55.52	4.37648e-05	2	1288.64	0.462584	19.9953	0
	High	FmETVAEK	1	1	1	P10909	M2(Oxidation)	0	6.68455e+06	0	0.006035	50.87	5.23817e-05	2	970.456	0.564379	16.8641	0
	High	EILSVDcSTNNPSQAK	1	1	1	P10909	C7(Carbamidomethyl)	0	1.26556e+06	0	0.01241	45.54	0.000360238	2	1762.83	1.87478	19.3839	0
	High	IDSLLENDR	1	1	1	P10909		0	3.22318e+07	0.005	0.01652	44.31	0.000774723	2	1074.54	0.358337	20.1144	0
	High	EIQNAVNGVK	1	1	1	P10909		0	4.19859e+06	0.005	0.01505	33.64	0.00672559	2	1071.58	0.153112	17.4389	0
F8W696	Apolipoprotein A-I OS=Homo sapiens OX=9606 GN=APOA1 PE=1 SV=1 - [F8W696_HUMAN]	73.8437	9.39	2	2	2	2	2.10164e+06	245	27.8913	6.12549
	A2	Sequence	# PSMs	# Proteins	# Protein Groups	Protein Group Accessions	Modifications	ΔCn	Area	q-Value	PEP	IonScore	Exp Value	Charge	MH+ [Da]	ΔM [ppm]	RT [min]	# Missed Cleavages
	High	VSFLSALEEYTK	1	2	1	F8W696		0	2.1138e+06	0	2.853e-06	65.93	4.12261e-06	2	1386.72	-0.0258241	28.3053	0
	High	QGLLPVLESFK	1	2	1	F8W696		0	2.08949e+06	0.008	0.02639	32.05	0.00648684	2	1230.71	1.16165	27.788	0
Q86YZ3	Hornerin OS=Homo sapiens OX=9606 GN=HRNR PE=1 SV=2 - [HORN_HUMAN]	43.07	2.14	1	2	2	2	1.34838e+06	2850	282.228	10.0376
	A2	Sequence	# PSMs	# Proteins	# Protein Groups	Protein Group Accessions	Modifications	ΔCn	Area	q-Value	PEP	IonScore	Exp Value	Charge	MH+ [Da]	ΔM [ppm]	RT [min]	# Missed Cleavages
	High	YGQQGSGSGQSPSR	1	1	1	Q86YZ3		0	943007	0	0.0009412	43.07	0.000397005	2	1395.63	0.358577	14.0233	0
	High	GSGSGQSPSSGQHGTGFGR	1	1	1	Q86YZ3		0	1.75376e+06	0.008	0.1031	19.03	0.0600124	3	1747.77	-0.0435929	15.786	0

## Sheet: 10
Accession	Description	Score	Coverage	# Proteins	# Unique Peptides	# Peptides	# PSMs	Area	# AAs	MW [kDa]	calc. pI
P10909	Clusterin OS=Homo sapiens OX=9606 GN=CLU PE=1 SV=1 - [CLUS_HUMAN]	398.291	19.82	1	7	7	13	3.29894e+08	449	52.461	6.26514
	A2	Sequence	# PSMs	# Proteins	# Protein Groups	Protein Group Accessions	Modifications	ΔCn	Area	q-Value	PEP	IonScore	Exp Value	Charge	MH+ [Da]	ΔM [ppm]	RT [min]	# Missed Cleavages
	High	EILSVDcSTNNPSQAK	1	1	1	P10909	C7(Carbamidomethyl)	0	0	0	0.02364	86.3	2.83652e-08	2	1762.83	0.76683	19.4066	0
	High	ASSIIDELFQDR	2	1	1	P10909		0	1.25345e+07	0	0.0389	63.8	8.921e-06	2	1393.7	0.698604	27.3094	0
	High	IDSLLENDR	2	1	1	P10909		0	7.92343e+08	0	0.03228	63.38	1.09748e-05	2	1074.54	1.60796	20.2844	0
	High	TLLSNLEEAK	2	1	1	P10909		0	1.72705e+08	0	0.02883	57.49	4.31336e-05	2	1117.61	0.810785	23.2742	0
	High	ELDESLQVAER	1	1	1	P10909		0	7.1507e+06	0	0.06718	56.58	3.67043e-05	2	1288.64	1.8835	19.9929	0
	High	SGSGLVGR	2	1	1	P10909		0	2.46341e+07	0	0.07173	50.57	0.000266608	2	732.4	0.705794	16.4733	0
	High	VTTVASHTSDSDVPSGVTEVVVK	3	1	1	P10909		0	8.97843e+06	0	0.04481	38.17	0.00190507	2	2314.18	0.603772	20.7005	0
P02649	Apolipoprotein E OS=Homo sapiens OX=9606 GN=APOE PE=1 SV=1 - [APOE_HUMAN]	156.684	20.5	1	5	5	5	4.48146e+06	317	36.1318	5.73193
	A2	Sequence	# PSMs	# Proteins	# Protein Groups	Protein Group Accessions	Modifications	ΔCn	Area	q-Value	PEP	IonScore	Exp Value	Charge	MH+ [Da]	ΔM [ppm]	RT [min]	# Missed Cleavages
	High	SELEEQLTPVAEETR	1	1	1	P02649		0	2.01129e+06	0	0.001733	76.74	3.17754e-07	2	1730.84	-0.0551292	21.3551	0
	High	VQAAVGTSAAPVPSDNH	1	1	1	P02649		0	0	0	0.02894	40.76	0.00136832	2	1620.8	1.32711	18.0674	0
	High	LEEQAQQIR	1	1	1	P02649		0	5.44924e+06	0.004	0.09937	59.5	2.22721e-05	2	1114.59	0.191504	16.8215	0
	High	LGPLVEQGR	1	1	1	P02649		0	5983841	0.004	0.1539	36.06	0.00159794	2	968.554	1.13891	19.5361	0
	High	GEVQAmLGQSTEELR	1	1	1	P02649	M6(Oxidation)	0	0	0.004	0.0894	28.53	0.023427	2	1663.8	0.0213942	20.1203	0
P81605	Dermcidin OS=Homo sapiens OX=9606 GN=DCD PE=1 SV=2 - [DCD_HUMAN]	95.9151	20	1	2	2	2	1.54301e+07	110	11.2768	6.53662
	A2	Sequence	# PSMs	# Proteins	# Protein Groups	Protein Group Accessions	Modifications	ΔCn	Area	q-Value	PEP	IonScore	Exp Value	Charge	MH+ [Da]	ΔM [ppm]	RT [min]	# Missed Cleavages
	High	ENAGEDPGLAR	1	1	1	P81605		0	2.34544e+07	0	0.008811	68.65	1.29635e-06	2	1128.53	0.812529	16.6678	0
	High	DAVEDLESVGK	1	1	1	P81605		0	7.40582e+06	0	0.06604	50.77	0.000167087	2	1161.56	-0.0337554	21.2788	0
Q5D862	Filaggrin-2 OS=Homo sapiens OX=9606 GN=FLG2 PE=1 SV=1 - [FILA2_HUMAN]	48.6734	1.3	1	2	2	2	2.81322e+06	2391	247.928	8.30908
	A2	Sequence	# PSMs	# Proteins	# Protein Groups	Protein Group Accessions	Modifications	ΔCn	Area	q-Value	PEP	IonScore	Exp Value	Charge	MH+ [Da]	ΔM [ppm]	RT [min]	# Missed Cleavages
	High	FSNSSSSNEFSK	1	1	1	Q5D862		0	4.07847e+06	0	0.03978	44.27	0.00013655	2	1320.57	1.5311	17.2776	0
	High	HQEEESETEEDEEDTPGHK	1	1	1	Q5D862		0	1.54796e+06	0.004	0.1044	20.22	0.00948353	3	2254.89	0.510255	15.0735	0

## Sheet: 11
Accession	Description	Score	Coverage	# Proteins	# Unique Peptides	# Peptides	# PSMs	Area	# AAs	MW [kDa]	calc. pI
P06727	Apolipoprotein A-IV OS=Homo sapiens OX=9606 GN=APOA4 PE=1 SV=4 - [APOA4_HUMAN]	396.771	28.79	1	12	12	14	3.76585e+07	396	45.3445	5.37646
	A2	Sequence	# PSMs	# Proteins	# Protein Groups	Protein Group Accessions	Modifications	ΔCn	Area	q-Value	PEP	IonScore	Exp Value	Charge	MH+ [Da]	ΔM [ppm]	RT [min]	# Missed Cleavages
	High	LGEVNTYAGDLQK	3	1	1	P06727		0	2.89749e+07	0	0.01199	70.78	1.75477e-06	2	1407.71	-1.74704	20.1955	0
	High	ISASAEELR	1	1	1	P06727		0	4.06014e+07	0	0.0257	69.1	2.71274e-06	2	975.51	-0.745293	18.1241	0
	High	IDQNVEELK	1	1	1	P06727		0	3.86777e+07	0	0.0511	69.02	3.59025e-06	2	1087.56	0.340937	18.4863	0
	High	IDQTVEELR	1	1	1	P06727		0	3.36965e+07	0	0.041	64.77	9.56934e-06	2	1102.57	0.303879	19.1792	0
	High	SLAPYAQDTQEK	1	1	1	P06727		0	1.73945e+07	0	0.005051	62.21	1.25645e-05	2	1350.66	1.70294	18.2932	0
	High	ALVQQmEQLR	1	1	1	P06727	M6(Oxidation)	0	2.00267e+07	0	0.02556	56.28	5.55792e-05	2	1231.65	1.00216	18.3807	0
	High	LAPLAEDVR	1	1	1	P06727		0	3.27807e+07	0	0.02826	51.46	5.00147e-05	2	983.552	-0.032279	20.3887	0
	High	LTPYADEFK	1	1	1	P06727		0	2.11947e+07	0	0.1127	44.57	0.000534185	2	1083.54	0.630576	20.9048	0
	High	VEPYGENFNK	1	1	1	P06727		0	12954293	0	0.06543	31.22	0.010609	2	1196.56	0.00320738	18.7373	0
	High	EAVEHLQK	1	1	1	P06727		0	2.10597e+06	0.005	0.174	18.13	0.173042	3	953.506	0.692347	15.4585	0
	High	LEPYADQLR	1	1	1	P06727		0	2.52513e+07	0.008	0.2191	30.89	0.0185345	2	1104.57	-0.141591	19.9575	0
	High	LKEEIGK	1	1	1	P06727		0	3.99706e+06	0.008	0.2305	27.88	0.0285127	2	816.482	-0.149209	15.8561	1
Q5D862	Filaggrin-2 OS=Homo sapiens OX=9606 GN=FLG2 PE=1 SV=1 - [FILA2_HUMAN]	231.81	5.44	1	6	6	9	1.54026e+07	2391	247.928	8.30908
	A2	Sequence	# PSMs	# Proteins	# Protein Groups	Protein Group Accessions	Modifications	ΔCn	Area	q-Value	PEP	IonScore	Exp Value	Charge	MH+ [Da]	ΔM [ppm]	RT [min]	# Missed Cleavages
	High	FSNSSSSNEFSK	1	1	1	Q5D862		0	2.81655e+07	0	0.005387	74.29	1.34061e-07	2	1320.57	1.25378	17.219	0
	High	QSSYGQHGSGSSQSSGYGQYGSR	1	1	1	Q5D862		0	7.17093e+06	0	0.001898	51.78	8.96053e-06	3	2351.99	1.222	16.4658	0
	High	HQEEESETEEDEEDTPGHK	1	1	1	Q5D862		0	2.01707e+06	0	0.0007789	48.23	1.49958e-05	3	2254.89	0.672663	15.081	0
	High	QETTHGQTINTTR	2	1	1	Q5D862		0	9.6351e+06	0	0.01036	45.32	0.00047443	3	1486.72	0.157245	15.0191	0
	High	LETTHGQTGDTTR	2	1	1	Q5D862		0	8.40733e+06	0	0.003754	44.32	0.000549195	3	1416.67	0.00675604	14.2718	0
	High	SGQSSYGQHSSGSSQSSGYGQHGSR	2	1	1	Q5D862		0	6.01213e+06	0	0.001323	31.93	0.00118624	3	2500.05	0.995684	14.5455	0
P60709	Actin, cytoplasmic 1 OS=Homo sapiens OX=9606 GN=ACTB PE=1 SV=1 - [ACTB_HUMAN]	214.658	16.8	2	6	6	6	3.25001e+07	375	41.7097	5.47803
	A2	Sequence	# PSMs	# Proteins	# Protein Groups	Protein Group Accessions	Modifications	ΔCn	Area	q-Value	PEP	IonScore	Exp Value	Charge	MH+ [Da]	ΔM [ppm]	RT [min]	# Missed Cleavages
	High	AGFAGDDAPR	1	2	1	P60709		0	3.93113e+07	0	0.005182	70.53	8.71839e-07	2	976.448	-0.000490137	17.3091	0
	High	GYSFTTTAER	1	2	1	P60709		0	2.47485e+07	0	0.01135	67.54	2.13199e-06	2	1132.53	0.0563676	19.3709	0
	High	EITALAPSTmK	1	2	1	P60709	M10(Oxidation)	0	3.34404e+07	0	0.01145	58.97	2.6177e-05	2	1177.61	0.175515	19.1842	0
	High	DSYVGDEAQSK	1	2	1	P60709		0	2.04778e+07	0	0.02804	57.97	1.20489e-05	2	1198.52	0.8007	16.2935	0
	High	QEYDESGPSIVHR	1	2	1	P60709		0	6.64448e+06	0.004	0.1352	27.24	0.0331342	3	1516.7	-0.0266558	18.2454	0
	High	DLTDYLmK	1	2	1	P60709	M7(Oxidation)	0	7.95831e+06	0.008	0.2255	31.82	0.00746442	2	1014.48	-0.859575	22.0396	0
Q02413	Desmoglein-1 OS=Homo sapiens OX=9606 GN=DSG1 PE=1 SV=2 - [DSG1_HUMAN]	192.078	5.82	1	5	5	5	5.57795e+06	1049	113.676	5.03369
	A2	Sequence	# PSMs	# Proteins	# Protein Groups	Protein Group Accessions	Modifications	ΔCn	Area	q-Value	PEP	IonScore	Exp Value	Charge	MH+ [Da]	ΔM [ppm]	RT [min]	# Missed Cleavages
	High	YVmGNNPADLLAVDSR	1	1	1	Q02413	M3(Oxidation)	0	3.11944e+06	0	0.004505	76.11	3.72258e-07	2	1750.84	0.904547	23.1978	0
	High	QEPSDSPmFIINR	1	1	1	Q02413	M8(Oxidation)	0	7.39768e+06	0	0.01053	56.45	3.28373e-05	2	1549.73	0.720972	21.6555	0
	High	TYVVTGNmGSNDK	1	1	1	Q02413	M8(Oxidation)	0	4.17126e+06	0	0.02197	52.86	2.8986e-05	2	1401.63	0.777421	16.8587	0
	High	TmNNFLDR	1	1	1	Q02413	M2(Oxidation)	0	5.1649e+06	0	0.0736	52.12	7.70271e-05	2	1026.47	-0.855398	19.5855	0
	High	mTGFELTEGVK	1	1	1	Q02413	M1(Oxidation)	0	3.10625e+06	0	0.06605	39.64	0.00154816	2	1227.59	-0.346707	21.6031	0
O43866	CD5 antigen-like OS=Homo sapiens OX=9606 GN=CD5L PE=1 SV=1 - [CD5L_HUMAN]	127.158	13.83	1	4	4	4	4.01381e+07	347	38.0629	5.46533
	A2	Sequence	# PSMs	# Proteins	# Protein Groups	Protein Group Accessions	Modifications	ΔCn	Area	q-Value	PEP	IonScore	Exp Value	Charge	MH+ [Da]	ΔM [ppm]	RT [min]	# Missed Cleavages
	High	ELGcGAASGTPSGILYEPPAEK	1	1	1	O43866	C4(Carbamidomethyl)	0	1.15122e+07	0	0.005942	77.05	2.85015e-07	2	2204.06	1.29174	22.2781	0
	High	LVGGDNLcSGR	1	1	1	O43866	C8(Carbamidomethyl)	0	9.33611e+07	0	0.04586	41.75	0.00118631	2	1147.55	-0.282059	17.8001	0
	High	LVGGLHR	1	1	1	O43866		0	1.55409e+07	0.004	0.1204	53.62	1.30353e-05	2	751.458	0.341823	16.8055	0
	High	cYGPGVGR	1	1	1	O43866	C1(Carbamidomethyl)	0	9.58044e+06	0.007	0.1959	23.54	0.0697077	2	865.399	0.435689	16.794	0
P20930	Filaggrin OS=Homo sapiens OX=9606 GN=FLG PE=1 SV=3 - [FILA_HUMAN]	126.161	9.01	1	9	9	10	1.17977e+07	4061	434.922	9.24658
	A2	Sequence	# PSMs	# Proteins	# Protein Groups	Protein Group Accessions	Modifications	ΔCn	Area	q-Value	PEP	IonScore	Exp Value	Charge	MH+ [Da]	ΔM [ppm]	RT [min]	# Missed Cleavages
	High	LAQAYYESTR	1	1	1	P20930		0	2.25682e+07	0	0.01322	64.2	5.53176e-06	2	1201.58	0.070878	18.1133	0
	High	HSASQEGQDTIR	1	1	1	P20930		0	3.64806e+06	0	0.02121	45.09	0.000353106	2	1328.62	0.431376	15.0544	0
	High	ADSSGHSQVGQGQSEGPR	1	1	1	P20930		0	2.00657e+06	0	0.006345	35.22	0.00365238	3	1783.8	0.327033	14.5519	0
	High	NQGSSVSQDSDSQGHSEDSER	2	1	1	P20930		0	9.17672e+06	0	0.04629	28.45	0.00142551	3	2235.9	0.466378	14.3058	0
	High	QGSSVSQDSDSEGHSEDSER	1	1	1	P20930		0	531022	0	0.0426	28.17	0.00152044	2	2122.84	0.416512	14.39	0
	High	HSGIGHGQASSAVR	1	1	1	P20930		0	2.44661e+06	0	0.0725	24.07	0.0814823	3	1363.68	-0.17976	14.6928	0
	High	GSSVSQDSDSEGHSEDSER	1	1	1	P20930		0	2.67427e+06	0	0.0763	18.35	0.0145871	3	1994.78	0.337825	14.3123	0
	High	HAETSSGGQAASSQEQAR	1	1	1	P20930		0	557203	0	0.07133	17.35	0.138978	3	1801.81	0.153882	13.6655	0
	High	HTQTSSGGQAASSHEQAR	1	1	1	P20930		0	142837	0	0.08514	16.34	0.190464	3	1839.83	-1.68179	12.7325	0
Q08188	Protein-glutamine gamma-glutamyltransferase E OS=Homo sapiens OX=9606 GN=TGM3 PE=1 SV=4 - [TGM3_HUMAN]	115.887	5.34	2	4	4	4	8.35987e+06	693	76.5836	5.85889
	A2	Sequence	# PSMs	# Proteins	# Protein Groups	Protein Group Accessions	Modifications	ΔCn	Area	q-Value	PEP	IonScore	Exp Value	Charge	MH+ [Da]	ΔM [ppm]	RT [min]	# Missed Cleavages
	High	DAATDVASR	1	2	1	Q08188		0	1.162e+07	0	0.06558	55.79	4.73221e-05	2	905.433	0.346228	15.7656	0
	High	YPEGSDQER	1	2	1	Q08188		0	6.99063e+06	0	0.07483	51.34	4.07655e-05	2	1080.46	0.221161	15.0251	0
	High	VAGmLAVGK	1	2	1	Q08188	M4(Oxidation)	0	6.46898e+06	0	0.0285	43.63	0.00111196	2	861.486	0.0689782	17.6156	0
	High	NSVNSHTIGR	1	2	1	Q08188		0	2.3261e+06	0.004	0.1259	25.13	0.0483371	3	1084.55	0.657153	15.4473	0
P31944	Caspase-14 OS=Homo sapiens OX=9606 GN=CASP14 PE=1 SV=2 - [CASPE_HUMAN]	78.897	13.22	1	3	3	3	5.9479e+06	242	27.662	5.57959
	A2	Sequence	# PSMs	# Proteins	# Protein Groups	Protein Group Accessions	Modifications	ΔCn	Area	q-Value	PEP	IonScore	Exp Value	Charge	MH+ [Da]	ΔM [ppm]	RT [min]	# Missed Cleavages
	High	DPTAEQFQEELEK	1	1	1	P31944		0	4.19215e+06	0	0.05777	45.03	0.000284216	2	1563.72	0.281212	21.9666	0
	High	FQQAIDSR	1	1	1	P31944		0	1.05694e+07	0.004	0.1379	52.85	0.000132813	2	964.486	1.4093	17.0365	0
	High	MAEAELVQEGK	1	1	1	P31944		0	3.08213e+06	0.005	0.1868	26.13	0.049	2	1204.59	-0.366397	19.0796	0
P15924	Desmoplakin OS=Homo sapiens OX=9606 GN=DSP PE=1 SV=3 - [DESP_HUMAN]	69.0573	1.01	1	3	3	3	3.47667e+06	2871	331.569	6.81494
	A2	Sequence	# PSMs	# Proteins	# Protein Groups	Protein Group Accessions	Modifications	ΔCn	Area	q-Value	PEP	IonScore	Exp Value	Charge	MH+ [Da]	ΔM [ppm]	RT [min]	# Missed Cleavages
	High	ETQSQLETER	1	1	1	P15924		0	3.58352e+06	0	0.04481	44.98	0.000576603	2	1220.58	0.786714	16.2263	0
	High	FGDSNTVmR	1	1	1	P15924	M8(Oxidation)	0	2.72811e+06	0.005	0.1696	30.66	0.00515408	2	1042.47	2.74272	16.4722	0
	High	VVIVDPETNK	1	1	1	P15924		0	4.11838e+06	0.008	0.211	35.15	0.00546831	2	1113.62	0.298796	19.3873	0

## Sheet: 12
Accession	Description	Score	Coverage	# Proteins	# Unique Peptides	# Peptides	# PSMs	Area	# AAs	MW [kDa]	calc. pI
B1AKG0	Complement factor H-related protein 1 OS=Homo sapiens OX=9606 GN=CFHR1 PE=1 SV=1 - [B1AKG0_HUMAN]	354.475	22.88	2	6	6	13	5.84206e+08	271	30.8379	7.81104
	A2	Sequence	# PSMs	# Proteins	# Protein Groups	Protein Group Accessions	Modifications	ΔCn	Area	q-Value	PEP	IonScore	Exp Value	Charge	MH+ [Da]	ΔM [ppm]	RT [min]	# Missed Cleavages
	High	ITcTEEGWSPTPK	2	2	1	B1AKG0	C3(Carbamidomethyl)	0	2.52001e+08	0	0.01214	69.31	1.07256e-06	2	1505.69	-0.0783524	19.5483	0
	High	EImENYNIALR	3	2	1	B1AKG0	M3(Oxidation)	0	4.931e+08	0	0.06887	59.05	2.40191e-05	2	1381.68	-0.0435598	21.3078	0
	High	INHGILYDEEK	4	2	1	B1AKG0		0	1.06866e+08	0	0.06049	58.16	2.52048e-05	2	1330.66	0.415536	19.2254	0
	High	NGQWSEPPK	1	2	1	B1AKG0		0	9.79678e+06	0	0.08359	46.25	0.000272708	2	1042.5	0.239519	17.7868	0
	High	TGESAEFVcK	2	2	1	B1AKG0	C9(Carbamidomethyl)	0	9.26777e+08	0	0.09344	45.16	0.000234688	2	1127.5	0.997877	18.2687	0
	High	LEYPTcAK	1	2	1	B1AKG0	C6(Carbamidomethyl)	0	3.32742e+08	0	0.1547	43.27	0.000666433	2	981.472	0.777426	18.3796	0
P00734	Prothrombin OS=Homo sapiens OX=9606 GN=F2 PE=1 SV=2 - [THRB_HUMAN]	147.966	9.32	1	4	4	5	4.27865e+07	622	69.9921	5.89697
	A2	Sequence	# PSMs	# Proteins	# Protein Groups	Protein Group Accessions	Modifications	ΔCn	Area	q-Value	PEP	IonScore	Exp Value	Charge	MH+ [Da]	ΔM [ppm]	RT [min]	# Missed Cleavages
	High	ETAASLLQAGYK	1	1	1	P00734		0	9.27428e+07	0	0.004954	80.62	1.53886e-07	2	1251.66	1.47511	21.8163	0
	High	SPQELLcGASLISDR	1	1	1	P00734	C7(Carbamidomethyl)	0	592728	0	0.02409	60.53	1.52682e-05	2	1645.82	-1.71598	24.1892	0
	High	GDAcEGDSGGPFVmK	1	1	1	P00734	C4(Carbamidomethyl); M14(Oxidation)	0	2.08781e+07	0	0.03092	50.86	1.35358e-05	2	1542.62	0.647585	18.7896	0
	High	ITDNmFcAGYKPDEGK	2	1	1	P00734	M5(Oxidation); C7(Carbamidomethyl)	0	1.47384e+07	0	0.1245	19.57	0.0502356	2	1861.81	0.599548	19.2375	0
Q5D862	Filaggrin-2 OS=Homo sapiens OX=9606 GN=FLG2 PE=1 SV=1 - [FILA2_HUMAN]	122.023	3.93	1	4	4	4	1.63417e+07	2391	247.928	8.30908
	A2	Sequence	# PSMs	# Proteins	# Protein Groups	Protein Group Accessions	Modifications	ΔCn	Area	q-Value	PEP	IonScore	Exp Value	Charge	MH+ [Da]	ΔM [ppm]	RT [min]	# Missed Cleavages
	High	HQEEESETEEDEEDTPGHK	1	1	1	Q5D862		0	9.37656e+06	0	0.001285	68.3	1.4756e-07	3	2254.89	-0.139376	15.3995	0
	High	FSNSSSSNEFSK	1	1	1	Q5D862		0	3.7328e+07	0	0.03649	57.21	5.9884e-06	2	1320.57	0.606723	17.5024	0
	High	SGQSSYGQHSSGSSQSSGYGQHGSR	1	1	1	Q5D862		0	874953	0	0.02565	27.63	0.0031928	3	2500.05	0.116795	14.8729	0
	High	QETTHGQTINTTR	1	1	1	Q5D862		0	2.32069e+06	0.004	0.2327	18.5	0.234481	3	1486.72	-0.396977	15.3759	0
P31944	Caspase-14 OS=Homo sapiens OX=9606 GN=CASP14 PE=1 SV=2 - [CASPE_HUMAN]	120.473	17.36	1	4	4	4	1.4517e+07	242	27.662	5.57959
	A2	Sequence	# PSMs	# Proteins	# Protein Groups	Protein Group Accessions	Modifications	ΔCn	Area	q-Value	PEP	IonScore	Exp Value	Charge	MH+ [Da]	ΔM [ppm]	RT [min]	# Missed Cleavages
	High	MAEAELVQEGK	1	1	1	P31944		0	11502721	0	0.02192	67.35	3.73677e-06	2	1204.59	0.342968	19.2634	0
	High	DPTAEQFQEELEK	1	1	1	P31944		0	1.01367e+07	0	0.0606	48.03	0.000142445	2	1563.72	0.281212	22.0414	0
	High	FQQAIDSR	1	1	1	P31944		0	21911651	0.002	0.2058	38.97	0.00324519	2	964.486	1.21945	17.3144	0
	High	TNPEIQSTLR	1	1	1	P31944		0	9133287	0.004	0.244	32.62	0.0167387	2	1158.61	-0.101541	19.0149	0
Q86YZ3	Hornerin OS=Homo sapiens OX=9606 GN=HRNR PE=1 SV=2 - [HORN_HUMAN]	58.0654	7.4	1	5	5	6	5.90657e+06	2850	282.228	10.0376
	A2	Sequence	# PSMs	# Proteins	# Protein Groups	Protein Group Accessions	Modifications	ΔCn	Area	q-Value	PEP	IonScore	Exp Value	Charge	MH+ [Da]	ΔM [ppm]	RT [min]	# Missed Cleavages
	High	QSLGHGQHGSGSGQSPSPSR	2	1	1	Q86YZ3		0	9.27666e+06	0	0.05156	41.32	0.000800626	3	1947.9	0.242549	14.4525	0
	High	YGQQGSGSGQSPSR	1	1	1	Q86YZ3		0	997145	0	0.0942	37.75	0.00135144	2	1395.63	0.53351	14.4589	0
	High	GPYESGSGHSSGLGHR	1	1	1	Q86YZ3		0	1.97601e+06	0.002	0.1925	22.93	0.0527157	3	1584.71	-0.122693	15.7329	0
	High	GSGSGQSPSSGQHGTGFGR	1	1	1	Q86YZ3		0	6.46703e+06	0.002	0.2296	17.7	0.0815157	3	1747.77	0.165937	16.1861	0
	High	GEQHGSSSGSSSSYGQHGSGSR	1	1	1	Q86YZ3		0	572808	0.002	0.2034	13.33	0.0557418	4	2122.88	0.413129	13.5554	0

## Sheet: 14
Accession	Description	Score	Coverage	# Proteins	# Unique Peptides	# Peptides	# PSMs	Area	# AAs	MW [kDa]	calc. pI
P01008	Antithrombin-III OS=Homo sapiens OX=9606 GN=SERPINC1 PE=1 SV=1 - [ANT3_HUMAN]	403.151	24.14	1	9	9	14	1.22981e+08	464	52.5689	6.7124
	A2	Sequence	# PSMs	# Proteins	# Protein Groups	Protein Group Accessions	Modifications	ΔCn	Area	q-Value	PEP	IonScore	Exp Value	Charge	MH+ [Da]	ΔM [ppm]	RT [min]	# Missed Cleavages
	High	EQLQDmGLVDLFSPEK	1	1	1	P01008	M6(Oxidation)	0	4.57344e+06	0	7.078e-05	87.44	2.75862e-08	2	1864.9	0.797048	26.4581	0
	High	VAEGTQVLELPFK	1	1	1	P01008		0	5.6499e+07	0	0.006973	83.66	5.87669e-08	2	1430.79	1.33482	25.1382	0
	High	ADGEScSASmmYQEGK	2	1	1	P01008	C6(Carbamidomethyl); M10(Oxidation); M11(Oxidation)	0	7.68763e+06	0	0.0003905	79.15	1.21331e-08	2	1782.66	1.19405	15.763	0
	High	DDLYVSDAFHK	2	1	1	P01008		0	2.40533e+07	0	0.007635	57.58	2.24338e-05	2	1309.61	1.5321	21.0718	0
	High	LPGIVAEGR	3	1	1	P01008		0	128614092	0	0.01089	53.59	3.71894e-05	2	911.532	1.31733	19.934	0
	High	NDNDNIFLSPLSISTAFAmTK	1	1	1	P01008	M19(Oxidation)	0	233911	0	0.007084	38.86	0.00167722	2	2315.13	2.26201	28.8892	0
	High	IEDGFSLK	1	1	1	P01008		0	8.98328e+07	0	0.05593	32.83	0.00961604	2	908.472	-0.293644	21.1975	0
	High	FDTISEK	2	1	1	P01008		0	1.50496e+08	0	0.06817	31.35	0.0122382	2	839.415	0.116885	17.948	0
	High	DIPmNPmcIYR	1	1	1	P01008	M4(Oxidation); M7(Oxidation); C8(Carbamidomethyl)	0	1.9542e+07	0.004	0.1231	28.77	0.00763252	2	1441.63	2.48446	20.1413	0
Q14624	Inter-alpha-trypsin inhibitor heavy chain H4 OS=Homo sapiens OX=9606 GN=ITIH4 PE=1 SV=4 - [ITIH4_HUMAN]	188.923	6.56	2	5	5	6	1.81973e+07	930	103.293	6.97607
	A2	Sequence	# PSMs	# Proteins	# Protein Groups	Protein Group Accessions	Modifications	ΔCn	Area	q-Value	PEP	IonScore	Exp Value	Charge	MH+ [Da]	ΔM [ppm]	RT [min]	# Missed Cleavages
	High	ANTVQEATFQmELPK	1	2	1	Q14624	M11(Oxidation)	0	1.22645e+07	0	0.003654	99.81	2.11033e-09	2	1722.84	1.86733	21.5266	0
	High	AEAQAQYSAAVAK	1	2	1	Q14624		0	1.67719e+07	0	0.0009489	81.4	1.45974e-07	2	1307.66	0.967085	17.3766	0
	High	ILDDLSPR	1	2	1	Q14624		0	2.55556e+07	0	0.02875	38.14	0.00298483	2	928.512	2.50109	20.372	0
	High	FAHTVVTSR	2	2	1	Q14624		0	1.10701e+07	0	0.02571	26.17	0.069686	3	1017.55	0.630086	16.8488	0
	High	SPEQQETVLDGNLIIR	1	2	1	Q14624		0	0	0	0.04619	20.8	0.0927417	2	1811.96	5.40356	23.9628	0
Q5T985	Inter-alpha-trypsin inhibitor heavy chain H2 OS=Homo sapiens OX=9606 GN=ITIH2 PE=1 SV=1 - [Q5T985_HUMAN]	186.945	7.06	2	6	6	6	7.84799e+06	935	105.15	7.03467
	A2	Sequence	# PSMs	# Proteins	# Protein Groups	Protein Group Accessions	Modifications	ΔCn	Area	q-Value	PEP	IonScore	Exp Value	Charge	MH+ [Da]	ΔM [ppm]	RT [min]	# Missed Cleavages
	High	IQPSGGTNINEALLR	1	2	1	Q5T985		0	4.36133e+06	0	0.01799	81	1.12397e-07	2	1582.86	1.05607	21.8283	0
	High	IYGNQDTSSQLK	1	2	1	Q5T985		0	9.10771e+06	0	0.00383	69.43	1.91562e-06	2	1353.67	1.22925	17.5075	0
	High	SSALDmENFR	1	2	1	Q5T985	M6(Oxidation)	0	8.37006e+06	0	0.06631	49.6	6.74334e-05	2	1185.52	0.848296	19.2286	0
	High	TEVNVLPGAK	1	2	1	Q5T985		0	6.06619e+06	0	0.03808	40.61	0.00101668	2	1027.58	1.5476	19.8259	0
	High	NDLISATK	1	2	1	Q5T985		0	2.28966e+06	0	0.05508	37.22	0.0056427	2	861.468	0.893925	18.3502	0
	High	LSNENHGIAQR	1	2	1	Q5T985		0	3.21583e+06	0	0.07409	16.38	0.495961	3	1238.62	-0.575109	15.371	0
P81605	Dermcidin OS=Homo sapiens OX=9606 GN=DCD PE=1 SV=2 - [DCD_HUMAN]	164.301	25.45	1	3	3	4	1.85802e+07	110	11.2768	6.53662
	A2	Sequence	# PSMs	# Proteins	# Protein Groups	Protein Group Accessions	Modifications	ΔCn	Area	q-Value	PEP	IonScore	Exp Value	Charge	MH+ [Da]	ΔM [ppm]	RT [min]	# Missed Cleavages
	High	DAVEDLESVGK	1	1	1	P81605		0	1.32019e+07	0	0.02142	81.26	1.27189e-07	2	1161.56	-1.08467	21.328	0
	High	ENAGEDPGLAR	2	1	1	P81605		0	3.67773e+07	0	0.005927	62.95	5.729e-06	2	1128.53	0.271691	17.0413	0
	High	SSLLEK	1	1	1	P81605		0	5.76149e+06	0.004	0.08091	27.01	0.029462	2	676.389	1.36766	18.4085	0
A0A0G2JL54	C4a anaphylatoxin OS=Homo sapiens OX=9606 GN=C4B_2 PE=1 SV=1 - [A0A0G2JL54_HUMAN]	150.21	3.42	9	6	6	6	1.06325e+07	1698	187.598	7.32764
	A2	Sequence	# PSMs	# Proteins	# Protein Groups	Protein Group Accessions	Modifications	ΔCn	Area	q-Value	PEP	IonScore	Exp Value	Charge	MH+ [Da]	ΔM [ppm]	RT [min]	# Missed Cleavages
	High	FGLLDEDGK	1	9	1	A0A0G2JL54		0	6.83523e+06	0	0.04556	54.1	8.6368e-05	2	993.49	1.29601	22.38	0
	High	VDFTLSSER	1	9	1	A0A0G2JL54		0	4.55698e+06	0	0.01383	50.64	0.000162671	2	1053.52	0.58358	20.9444	0
	High	AEFQDALEK	1	9	1	A0A0G2JL54		0	8523482	0	0.01669	49.63	0.000229764	2	1050.51	1.88796	20.0042	0
	High	EmSGSPASGIPVK	1	9	1	A0A0G2JL54	M2(Oxidation)	0	1.65388e+07	0	0.03672	49.27	0.000206441	2	1275.63	0.893625	18.5175	0
	High	GQIVFmNR	1	9	1	A0A0G2JL54	M6(Oxidation)	0	3.85991e+06	0	0.06297	34.77	0.00641846	2	980.498	-0.175244	19.1638	0
	High	VGDTLNLNLR	1	9	1	A0A0G2JL54		0	3.30414e+06	0.004	0.1268	28.74	0.0297393	2	1114.62	0.836895	22.3855	0
A0A0C4DGB6	Albumin OS=Homo sapiens OX=9606 GN=ALB PE=1 SV=1 - [A0A0C4DGB6_HUMAN]	68.6378	4.97	2	3	3	4	4.40174e+06	604	69.1814	6.3667
	A2	Sequence	# PSMs	# Proteins	# Protein Groups	Protein Group Accessions	Modifications	ΔCn	Area	q-Value	PEP	IonScore	Exp Value	Charge	MH+ [Da]	ΔM [ppm]	RT [min]	# Missed Cleavages
	High	VPQVSTPTLVEVSR	2	2	1	A0A0C4DGB6		0	2.7543e+06	0	0.01108	50.43	0.000108235	2	1511.85	1.99855	22.1364	0
	High	DDNPNLPR	1	2	1	A0A0C4DGB6		0	5.05167e+06	0.004	0.1166	32.73	0.0105067	2	940.449	0.215458	17.3296	0
	High	AEFAEVSK	1	2	1	A0A0C4DGB6		0	5.39924e+06	0.004	0.09123	29.65	0.023467	2	880.442	0.793647	18.0605	0

[truncated: 10 more sheets: 16, 17, 20, 21, 23, 24, 26, 28, 35, 38]
