# Supplementary material for: Gel-Based Proteomic Identification of Suprabasin as a Potential New Candidate Biomarker in Endometrial Cancer
Source: Int J Mol Sci. 2022 Feb 14;23(4):2076. doi: 10.3390/ijms23042076 (PMC8880426; doi:10.3390/ijms23042076)
Supplement: Supplementary file 1 [file ijms-23-02076-s001.zip › file S2.xlsx]

## Sheet: Spot 29
Accession	Description	Score	Coverage	# Proteins	# Unique Peptides	# Peptides	# PSMs	Area	# AAs	MW [kDa]	calc. pI
A0A3B3ISR2	Complement subcomponent C1r OS=Homo sapiens OX=9606 GN=C1R PE=1 SV=1 - [A0A3B3ISR2_HUMAN]	384.554	18.87	3	11	11	15	1.75787e+07	705	80.1219	6.29053
	A2	Sequence	# PSMs	# Proteins	# Protein Groups	Protein Group Accessions	Modifications	ΔCn	Area	q-Value	PEP	IonScore	Exp Value	Charge	MH+ [Da]	ΔM [ppm]	RT [min]	# Missed Cleavages
	High	QDAcQGDSGGVFAVR	2	3	1	A0A3B3ISR2	C4(Carbamidomethyl)	0	1.15494e+07	0	0.001969	95.31	4.87302e-09	2	1566.7	0.835053	20.1233	0
	High	LPVANPQAcENWLR	2	3	1	A0A3B3ISR2	C9(Carbamidomethyl)	0	1.30827e+07	0	0.003353	85.65	1.29056e-07	2	1667.83	0.73652	22.5323	0
	High	ESEQGVYTcTAQGIWK	2	3	1	A0A3B3ISR2	C9(Carbamidomethyl)	0	6.47121e+06	0	0.01053	81.43	1.73387e-07	2	1856.85	0.805566	21.6381	0
	High	FcGQLGSPLGNPPGK	1	3	1	A0A3B3ISR2	C2(Carbamidomethyl)	0	2.66918e+07	0	0.01748	71.5	3.35566e-06	2	1528.76	0.387949	20.8053	0
	High	GGGALLGDR	1	3	1	A0A3B3ISR2		0	7.39438e+06	0	0.1098	60.49	3.67595e-05	2	815.437	-0.0650175	18.1635	0
	High	YTTTmGVNTYK	1	3	1	A0A3B3ISR2	M5(Oxidation)	0	1.29617e+07	0	0.1236	45.58	0.000765059	2	1294.6	0.211735	16.9839	0
	High	YTTTMGVNTYK	1	3	1	A0A3B3ISR2		0	5.26287e+06	0	0.1395	32.6	0.0189042	2	1278.6	0.247195	18.7159	0
	High	DYFIATcK	1	3	1	A0A3B3ISR2	C7(Carbamidomethyl)	0	4.60818e+06	0	0.2473	31.47	0.0139719	2	1017.47	-0.329849	20.3186	0
	High	VSVHPDYR	1	3	1	A0A3B3ISR2		0	2.48236e+06	0	0.284	28.68	0.0432305	3	972.49	-0.0952263	16.3386	0
	High	VLNYVDWIK	1	3	1	A0A3B3ISR2		0	2.24017e+06	0	0.2882	27.35	0.0985733	2	1149.63	0.199597	24.613	0
	High	IQYYcHEPYYK	1	3	1	A0A3B3ISR2	C5(Carbamidomethyl)	0	6.5323e+06	0	0.2044	19.88	0.15523	3	1563.69	0.522391	18.86	0
	High	mDVFSQNmFcAGHPSLK	1	3	1	A0A3B3ISR2	M1(Oxidation); M8(Oxidation); C10(Carbamidomethyl)	0	2.24965e+06	0	0.1178	18.07	0.152056	3	2000.87	0.0369492	20.8529	0
P01023	Alpha-2-macroglobulin OS=Homo sapiens OX=9606 GN=A2M PE=1 SV=3 - [A2MG_HUMAN]	359.502	8.28	1	6	6	8	7.48871e+06	1474	163.188	6.45557
	A2	Sequence	# PSMs	# Proteins	# Protein Groups	Protein Group Accessions	Modifications	ΔCn	Area	q-Value	PEP	IonScore	Exp Value	Charge	MH+ [Da]	ΔM [ppm]	RT [min]	# Missed Cleavages
	High	GGVEDEVTLSAYITIALLEIPLTVTHPVVR	2	1	1	P01023		0	3.1562e+06	0	0.0005863	96.16	2.74787e-09	3	3205.78	1.1631	29.7782	0
	High	LHTEAQIQEEGTVVELTGR	2	1	1	P01023		0	1.10908e+07	0	0.0008658	95.06	1.5844e-08	2	2110.08	0.743034	21.254	0
	High	AAQVTIQSSGTFSSK	1	1	1	P01023		0	5.39512e+06	0	0.02384	74.2	1.94467e-06	2	1511.77	0.239481	19.0222	0
	High	SSSNEEVMFLTVQVK	1	1	1	P01023		0	1.21389e+06	0	0.051	52.39	0.00030136	2	1697.85	2.19169	24.2236	0
	High	QQNAQGGFSSTQDTVVALHALSK	1	1	1	P01023		0	5.98026e+06	0	0.05751	39.71	0.00453279	3	2387.2	0.677835	22.3845	0
	High	AYIFIDEAHITQALIWLSQR	1	1	1	P01023		0	0	0	0.077	39.71	0.00355461	3	2388.29	8.97895	29.0169	0
P01009	Alpha-1-antitrypsin OS=Homo sapiens OX=9606 GN=SERPINA1 PE=1 SV=3 - [A1AT_HUMAN]	325.069	22.49	1	9	9	16	2.0311e+07	418	46.707	5.59229
	A2	Sequence	# PSMs	# Proteins	# Protein Groups	Protein Group Accessions	Modifications	ΔCn	Area	q-Value	PEP	IonScore	Exp Value	Charge	MH+ [Da]	ΔM [ppm]	RT [min]	# Missed Cleavages
	High	LYHSEAFTVNFGDTEEAK	2	1	1	P01009		0	8.64691e+06	0	0.006891	71.1	2.24724e-06	2	2057.95	1.76232	22.1331	0
	High	DTEEEDFHVDQVTTVK	2	1	1	P01009		0	8.61012e+06	0	0.006324	69.66	2.63329e-06	2	1891.86	0.950481	20.1974	0
	High	ITPNLAEFAFSLYR	1	1	1	P01009		0	1.43437e+06	0	0.02262	57.19	8.90947e-05	2	1641.87	3.41496	27.9521	0
	High	LYHSEAFTVNFGDTEEAKK	4	1	1	P01009		0	2.73205e+07	0	0.009926	56.02	8.81372e-05	2	2186.04	-0.0158454	21.3348	1
	High	LSITGTYDLK	1	1	1	P01009		0	2.15398e+06	0	0.1005	48.79	0.000477648	2	1110.6	0.0200569	21.483	0
	High	GKWERPFEVKDTEEEDFHVDQVTTVK	2	1	1	P01009		0	2.49655e+07	0	0.03884	43.26	0.00175843	4	3148.53	1.09456	20.9523	2
	High	KLYHSEAFTVNFGDTEEAKK	1	1	1	P01009		0	4.5757e+06	0	0.07609	42.21	0.00263314	4	2314.14	0.553963	20.4662	2
	High	TLNQPDSQLQLTTGNGLFLSEGLK	1	1	1	P01009		0	2.47681e+06	0	0.03951	33.06	0.0203162	3	2574.34	1.0025	25.211	0
	High	WERPFEVKDTEEEDFHVDQVTTVK	2	1	1	P01009		0	4.7607e+06	0	0.08138	26.05	0.0811985	4	2963.41	0.0868378	21.528	1
P01024	Complement C3 OS=Homo sapiens OX=9606 GN=C3 PE=1 SV=2 - [CO3_HUMAN]	121.711	4.39	1	4	4	4	2.74109e+06	1663	187.03	6.40479
	A2	Sequence	# PSMs	# Proteins	# Protein Groups	Protein Group Accessions	Modifications	ΔCn	Area	q-Value	PEP	IonScore	Exp Value	Charge	MH+ [Da]	ΔM [ppm]	RT [min]	# Missed Cleavages
	High	SYTVAIAGYALAQMGR	1	1	1	P01024		0	3.38726e+06	0	0.01041	88.55	7.51246e-08	2	1671.85	1.15102	25.3997	0
	High	SEETKENEGFTVTAEGK	1	1	1	P01024		0	4.14993e+06	0	0.03467	63.48	1.13757e-05	3	1855.86	0.528743	18.1571	1
	High	DSITTWEILAVSMSDK	1	1	1	P01024		0	453612	0	0.1671	25.06	0.129122	2	1795.88	1.7061	27.4435	0
	High	YYGGGYGSTQATFMVFQALAQYQK	1	1	1	P01024		0	686065	0	0.1068	18.56	0.393567	3	2679.26	0.677682	27.697	0
Q5T985	Inter-alpha-trypsin inhibitor heavy chain H2 OS=Homo sapiens OX=9606 GN=ITIH2 PE=1 SV=1 - [Q5T985_HUMAN]	70.1093	4.92	2	3	3	3	725444	935	105.15	7.03467
	A2	Sequence	# PSMs	# Proteins	# Protein Groups	Protein Group Accessions	Modifications	ΔCn	Area	q-Value	PEP	IonScore	Exp Value	Charge	MH+ [Da]	ΔM [ppm]	RT [min]	# Missed Cleavages
	High	ETAVDGELVVLYDVK	1	2	1	Q5T985		0	1.3662e+06	0	0.06216	50.21	0.000482591	2	1649.86	0.818444	24.7661	0
	High	NILFVIDVSGSMWGVK	1	2	1	Q5T985		0	278597	0	0.0294	45.97	0.00115083	2	1764.94	1.07775	28.5368	0
	High	IQPSGGTNINEALLR	1	2	1	Q5T985		0	531532	0	0.2871	17.3	0.771835	2	1582.86	1.36455	21.3787	0
A0A5H1ZRQ3	Immunoglobulin kappa constant (Fragment) OS=Homo sapiens OX=9606 GN=IGKC PE=1 SV=1 - [A0A5H1ZRQ3_HUMAN]	66.1414	47.66	2	3	3	3	5.0594e+06	107	11.7117	5.87158
	A2	Sequence	# PSMs	# Proteins	# Protein Groups	Protein Group Accessions	Modifications	ΔCn	Area	q-Value	PEP	IonScore	Exp Value	Charge	MH+ [Da]	ΔM [ppm]	RT [min]	# Missed Cleavages
	High	DSTYSLSSTLTLSK	1	2	1	A0A5H1ZRQ3		0	1.05868e+07	0	0.03211	63.48	2.19661e-05	2	1502.76	0.398934	22.3973	0
	High	VYAcEVTHQGLSSPVTK	1	2	1	A0A5H1ZRQ3	C4(Carbamidomethyl)	0	1.04511e+06	0	0.1525	24.1	0.191216	3	1875.93	0.124691	19.0347	0
	High	VDNALQSGNSQESVTEQDSKDSTYSLSSTLTLSK	1	2	1	A0A5H1ZRQ3		0	3.54628e+06	0	0.1835	20.5	0.232171	3	3619.71	1.21253	22.1901	1
P31327	Carbamoyl-phosphate synthase [ammonia], mitochondrial OS=Homo sapiens OX=9606 GN=CPS1 PE=1 SV=2 - [CPSM_HUMAN]	62.7452	5.53	1	4	4	4	793476	1500	164.835	6.7417
	A2	Sequence	# PSMs	# Proteins	# Protein Groups	Protein Group Accessions	Modifications	ΔCn	Area	q-Value	PEP	IonScore	Exp Value	Charge	MH+ [Da]	ΔM [ppm]	RT [min]	# Missed Cleavages
	High	EPLFGISTGNLITGLAAGAK	1	1	1	P31327		0	339848	0	0.02806	46.52	0.000654046	2	1930.07	0.437247	26.8707	0
	High	SIFSAVLDELK	1	1	1	P31327		0	0	0	0.2199	35.19	0.0123498	2	1221.68	2.75001	28.0921	0
	High	AFAISGPFNVQFLVK	1	1	1	P31327		0	804998	0	0.239	29.5	0.0397756	2	1637.91	0.599643	27.3096	0
	High	LFATEATSDWLNANNVPATPVAWPSQEGQNPSLSSIR	1	1	1	P31327		0	1.23558e+06	0	0.1456	18.8	0.365157	3	3968.94	0.612643	26.0361	0
A0A0A0MS07	Immunoglobulin heavy constant gamma 1 (Fragment) OS=Homo sapiens OX=9606 GN=IGHG1 PE=1 SV=1 - [A0A0A0MS07_HUMAN]	55.2406	16.95	3	3	3	3	1.16539e+06	295	31.963	8.03076
	A2	Sequence	# PSMs	# Proteins	# Protein Groups	Protein Group Accessions	Modifications	ΔCn	Area	q-Value	PEP	IonScore	Exp Value	Charge	MH+ [Da]	ΔM [ppm]	RT [min]	# Missed Cleavages
	High	TPEVTcVVVDVSHEDPEVK	1	3	1	A0A0A0MS07	C6(Carbamidomethyl)	0	2.02302e+06	0	0.03257	38.37	0.00579273	3	2139.03	0.0452275	22.1773	0
	High	TTPPVLDSDGSFFLYSK	1	3	1	A0A0A0MS07		0	1.00937e+06	0	0.04088	37.38	0.00848239	2	1873.92	0.537835	24.9698	0
	High	STSGGTAALGcLVK	1	3	1	A0A0A0MS07	C11(Carbamidomethyl)	0	463781	0	0.2014	24.83	0.169194	2	1321.68	0.963613	21.0631	0
F8W696	Apolipoprotein A-I OS=Homo sapiens OX=9606 GN=APOA1 PE=1 SV=1 - [F8W696_HUMAN]	53.0128	13.06	2	3	3	3	898494	245	27.8913	6.12549
	A2	Sequence	# PSMs	# Proteins	# Protein Groups	Protein Group Accessions	Modifications	ΔCn	Area	q-Value	PEP	IonScore	Exp Value	Charge	MH+ [Da]	ΔM [ppm]	RT [min]	# Missed Cleavages
	High	VSFLSALEEYTK	1	2	1	F8W696		0	1.55967e+06	0	0.04611	46.81	0.00102661	2	1386.72	-0.0258241	26.877	0
	High	QGLLPVLESFK	1	2	1	F8W696		0	819963	0	0.1951	28.67	0.0535855	2	1230.71	0.0705972	26.3849	0
	High	WQEEMELYR	1	2	1	F8W696		0	315846	0	0.1862	13.55	0.774956	2	1283.57	-0.756092	21.8195	0

## Sheet: Spot 31
Accession	Description	Score	Coverage	# Proteins	# Unique Peptides	# Peptides	# PSMs	Area	# AAs	MW [kDa]	calc. pI
P01023	Alpha-2-macroglobulin OS=Homo sapiens OX=9606 GN=A2M PE=1 SV=3 - [A2MG_HUMAN]	150.15	7.06	1	5	5	6	1.35946e+06	1474	163.188	6.45557
	A2	Sequence	# PSMs	# Proteins	# Protein Groups	Protein Group Accessions	Modifications	ΔCn	Area	q-Value	PEP	IonScore	Exp Value	Charge	MH+ [Da]	ΔM [ppm]	RT [min]	# Missed Cleavages
	High	GGVEDEVTLSAYITIALLEIPLTVTHPVVR	2	1	1	P01023		0	0	0	4.208e-16	71.7	7.67354e-07	3	3205.78	1.1631	29.7716	0
	High	LHTEAQIQEEGTVVELTGR	1	1	1	P01023		0	1.98887e+06	0	4.208e-16	53.7	0.000213076	3	2110.08	-0.0154019	21.0717	0
	High	QQNAQGGFSSTQDTVVALHALSK	1	1	1	P01023		0	730044	0	1.526e-13	28.46	0.0606596	3	2387.2	0.524429	22.2935	0
	High	AYIFIDEAHITQALIWLSQR	1	1	1	P01023		0	0	0	1.34e-06	26.5	0.0751091	3	2388.29	6.21892	29.0056	0
	High	DMYSFLEDMGLK	1	1	1	P01023		0	0	0	4.538e-09	15.95	0.360818	2	1448.65	2.63503	28.1205	0
Q86YZ3	Hornerin OS=Homo sapiens OX=9606 GN=HRNR PE=1 SV=2 - [HORN_HUMAN]	0	3.82	1	3	3	3	294465	2850	282.228	10.0376
	A2	Sequence	# PSMs	# Proteins	# Protein Groups	Protein Group Accessions	Modifications	ΔCn	Area	q-Value	PEP	IonScore	Exp Value	Charge	MH+ [Da]	ΔM [ppm]	RT [min]	# Missed Cleavages
	High	GPYESGSGHSSGLGHR	1	1	1	Q86YZ3		0	316894	0	2.631e-10	25.22	0.0668852	2	1584.72	0.694605	14.9383	0
	High	YGQQGSGSGQSPSR	1	1	1	Q86YZ3		0	489294	0	3.325e-07	19.61	0.193083	2	1395.62	0.0087116	13.8202	0
	High	QGSSAGSSSSYGQHGSGSR	1	1	1	Q86YZ3		0	77205.9	0	0.02095	10.86	0.767029	3	1783.76	0.516652	13.4292	0

## Sheet: Spot 37
Accession	Description	Score	Coverage	# Proteins	# Unique Peptides	# Peptides	# PSMs	Area	# AAs	MW [kDa]	calc. pI
P14923	Junction plakoglobin OS=Homo sapiens OX=9606 GN=JUP PE=1 SV=3 - [PLAK_HUMAN]	236.782	11.01	1	6	6	7	5.58646e+06	745	81.6927	6.13818
	A2	Sequence	# PSMs	# Proteins	# Protein Groups	Protein Group Accessions	Modifications	ΔCn	Area	q-Value	PEP	IonScore	Exp Value	Charge	MH+ [Da]	ΔM [ppm]	RT [min]	# Missed Cleavages
	High	ALmGSPQLVAAVVR	1	1	1	P14923	M3(Oxidation)	0	0	0	6.229e-13	80.45	2.48383e-07	2	1427.83	16.3408	22.5132	0
	High	LLNDEDPVVVTK	1	1	1	P14923		0	9.78242e+06	0	9.208e-14	76.04	1.05154e-06	2	1341.73	1.29646	20.2219	0
	High	SAIVHLINYQDDAELATR	1	1	1	P14923		0	0	0	3.688e-10	49.02	0.00054637	3	2029.07	16.562	22.3065	0
	High	LAEPSQLLK	1	1	1	P14923		0	0	0	0.00035	45.83	0.000654346	2	998.603	15.0968	20.8493	0
	High	NLSDVATKQEGLESVLK	2	1	1	P14923		0	5.46738e+06	0	1.41e-06	45.57	0.000937382	2	1831.01	16.6339	21.9254	1
	High	TmQNTSDLDTAR	1	1	1	P14923	M2(Oxidation)	0	1.50958e+06	0	0.01907	34.7	0.00615002	2	1368.61	0.950677	15.8474	0
P15924	Desmoplakin OS=Homo sapiens OX=9606 GN=DSP PE=1 SV=3 - [DESP_HUMAN]	221.297	2.79	1	7	7	7	2.98357e+06	2871	331.569	6.81494
	A2	Sequence	# PSMs	# Proteins	# Protein Groups	Protein Group Accessions	Modifications	ΔCn	Area	q-Value	PEP	IonScore	Exp Value	Charge	MH+ [Da]	ΔM [ppm]	RT [min]	# Missed Cleavages
	High	YGDGIQLTR	1	1	1	P15924		0	2.83334e+06	0	4.934e-12	64.67	1.4859e-05	2	1022.53	0.264768	19.2899	0
	High	GFFDPNTEENLTYLQLK	1	1	1	P15924		0	0	0	7.041e-14	64.64	1.57865e-05	2	2029.03	17.5117	25.2665	0
	High	AELIVQPELK	1	1	1	P15924		0	0	0	1.841e-08	58.24	2.57946e-05	2	1139.69	16.1107	21.4849	0
	High	QLQNIIQATSR	1	1	1	P15924		0	4.76833e+06	0	1.986e-10	54.47	0.000168454	2	1271.71	0.704431	20.5768	0
	High	FGDSNTVmR	1	1	1	P15924	M8(Oxidation)	0	1.34904e+06	0	1.801e-07	54.03	4.13158e-05	2	1042.46	0.634961	15.9771	0
	High	ETQSQLETER	1	1	1	P15924		0	993765	0	4.529e-06	41.73	0.00245743	2	1220.58	0.386672	15.8414	0
	High	ALLQAILQTEDmLK	1	1	1	P15924	M12(Oxidation)	0	650378	0	1.081e-06	38.26	0.00675489	2	1602.88	0.861786	26.6277	0
Q6UWP8	Suprabasin OS=Homo sapiens OX=9606 GN=SBSN PE=1 SV=2 - [SBSN_HUMAN]	156.655	18.31	1	3	3	5	6.13081e+06	590	60.5046	7.00537
	A2	Sequence	# PSMs	# Proteins	# Protein Groups	Protein Group Accessions	Modifications	ΔCn	Area	q-Value	PEP	IonScore	Exp Value	Charge	MH+ [Da]	ΔM [ppm]	RT [min]	# Missed Cleavages
	High	FGQGAHHAAGQAGNEAGR	2	1	1	Q6UWP8		0	7.63788e+06	0	3.887e-16	65.51	8.46382e-06	3	1735.8	0.196055	14.058	0
	High	FGQGVHHAAGQAGNEAGR	2	1	1	Q6UWP8		0	7.35085e+06	0	3.523e-11	59.94	3.90863e-05	3	1763.83	0.372215	14.8146	0
	High	FGQGVDNAAGQAGNEAGR	1	1	1	Q6UWP8		0	3.40371e+06	0	2.558e-12	46.95	0.000536885	2	1718.79	1.43554	17.3929	0
Q5D862	Filaggrin-2 OS=Homo sapiens OX=9606 GN=FLG2 PE=1 SV=1 - [FILA2_HUMAN]	147.989	4.39	1	6	6	6	4.08199e+06	2391	247.928	8.30908
	A2	Sequence	# PSMs	# Proteins	# Protein Groups	Protein Group Accessions	Modifications	ΔCn	Area	q-Value	PEP	IonScore	Exp Value	Charge	MH+ [Da]	ΔM [ppm]	RT [min]	# Missed Cleavages
	High	SVVTVIDVFYK	1	1	1	Q5D862		0	1.19697e+06	0	8.064e-11	68.33	4.91356e-06	2	1269.71	0.632503	25.9651	0
	High	FSNSSSSNEFSK	1	1	1	Q5D862		0	4.49564e+06	0	3.009e-10	62.64	5.3089e-06	2	1320.57	-0.225215	16.8284	0
	High	HQEEESETEEDEEDTPGHK	1	1	1	Q5D862		0	3.26093e+06	0	8.184e-10	37.37	0.000238201	3	2254.89	0.347847	14.6159	0
	High	SGSGQSSGFGQHGSGSGQSSGFGQHESGSGK	1	1	1	Q5D862		0	4.4894e+06	0	6.613e-08	30.34	0.00351385	4	2854.2	0.757597	16.1242	0
	High	QSSYGQHGSGSSQSSGYGQYGSR	1	1	1	Q5D862		0	1.35296e+06	0	6.523e-06	29.24	0.00589665	3	2351.99	0.988442	16.2033	0
	High	HGSSSVELR	1	1	1	Q5D862		0	819761	0	0.02166	18.66	0.447915	2	971.491	0.130608	15.5815	0
Q02413	Desmoglein-1 OS=Homo sapiens OX=9606 GN=DSG1 PE=1 SV=2 - [DSG1_HUMAN]	142.298	8.2	1	5	5	5	5.68356e+06	1049	113.676	5.03369
	A2	Sequence	# PSMs	# Proteins	# Protein Groups	Protein Group Accessions	Modifications	ΔCn	Area	q-Value	PEP	IonScore	Exp Value	Charge	MH+ [Da]	ΔM [ppm]	RT [min]	# Missed Cleavages
	High	ISGVGIDQPPYGIFVINQK	1	1	1	Q02413		0	6.55754e+06	0	3.887e-16	82.99	1.59745e-07	2	2045.11	1.21615	25.3187	0
	High	IIRQEPSDSPmFIINR	1	1	1	Q02413	M11(Oxidation)	0	4.80959e+06	0	2.065e-11	44.22	0.00195466	3	1932	1.24882	20.7665	1
	High	TmNNFLDREQYGQYALAVR	1	1	1	Q02413	M2(Oxidation)	0	0	0	3.089e-05	41.97	0.00305277	3	2305.14	16.6481	22.2356	1
	High	VGDFVATDLDTGRPSTTVR	1	1	1	Q02413		0	0	0	1.473e-05	41.03	0.00385358	3	2007.04	15.1414	20.8669	0
	High	TYVVTGNMGSNDKVGDFVATDLDTGRPSTTVR	1	1	1	Q02413		0	0	0	1.151e-06	28.75	0.0439395	4	3373.69	16.694	22.1655	1
